# Supplementary material for: Metagenomic analysis of UK retail foods finds limited evidence for associations between food production method and antimicrobial resistance gene burden
Source: Microb Genom. 2026 Apr 29;12(4):001705. doi: 10.1099/mgen.0.001705 (PMC13135472; doi:10.1099/mgen.0.001705)
Supplement: Uncited Supplementary Material 2. [file mgen-12-01705-s002.xlsx]

## Sheet: S1 - Sample metadata
Sample ID	Short ID	Run Accession	Sample Accession	Date Collected	Store type	Commodity	Supplier code	Production label	Production method	Main country origin	Collection study	Cut	Leafy green main vegetable	Season (Quarter)
CH-0363	CH29	ERR15975180	SAMEA120589564	2022-02-17	Chain	Chicken	SC20	Free range	Extensive	UK United Kingdom	This study	chicken leg	NA	1
CH-0364	CH30	ERR15975181	SAMEA120589565	2022-02-17	Chain	Chicken	SC20	Organic	Extensive	UK United Kingdom	This study	chicken leg	NA	1
CH-0365	CH31	ERR15975182	SAMEA120589566	2022-02-18	Chain	Chicken	SC20	Organic	Extensive	UK United Kingdom	This study	chicken breast	NA	1
CH-0367	CH32	ERR15975183	SAMEA120589567	2022-02-18	Chain	Chicken	SC21	Conventional	Intensive	UK United Kingdom	This study	chicken wing	NA	1
CH-0368	CH33	ERR15975184	SAMEA120589568	2022-02-18	Chain	Chicken	SC22	Organic	Extensive	UK United Kingdom	This study	chicken whole	NA	1
CH-0369	CH34	ERR15975185	SAMEA120589569	2022-02-18	Chain	Chicken	SC22	Organic	Extensive	UK United Kingdom	This study	chicken breast	NA	1
CH-0370	CH35	ERR15975186	SAMEA120589570	2022-02-18	Chain	Chicken	SC23	Free range	Extensive	UK United Kingdom	This study	chicken leg	NA	1
CH-0371	CH36	ERR15975187	SAMEA120589571	2022-02-18	Chain	Chicken	SC23	Free range	Extensive	UK United Kingdom	This study	chicken leg	NA	1
CH-0372	CH37	ERR15975188	SAMEA120589572	2022-02-18	Chain	Chicken	SC23	Free range	Extensive	UK United Kingdom	This study	chicken breast	NA	1
CH-0373	CH38	ERR15975189	SAMEA120589573	2022-03-10	Chain	Chicken	SC23	Free range	Extensive	UK United Kingdom	This study	chicken breast	NA	1
CH-0374	CH39	ERR15975190	SAMEA120589574	2022-03-10	Chain	Chicken	SC22	Free range	Extensive	UK United Kingdom	This study	chicken leg	NA	1
CH-0375	CH40	ERR15975191	SAMEA120589575	2022-03-10	Chain	Chicken	SC22	Free range	Extensive	UK United Kingdom	This study	chicken whole	NA	1
CH-0377	CH41	ERR15975192	SAMEA120589576	2022-03-10	Chain	Chicken	SC22	Organic	Extensive	UK United Kingdom	This study	chicken whole	NA	1
CH-0379	CH42	ERR15975193	SAMEA120589577	2022-03-11	Chain	Chicken	SC20	Organic	Extensive	UK United Kingdom	This study	chicken breast	NA	1
CH-0380	CH43	ERR15975194	SAMEA120589578	2022-03-11	Chain	Chicken	SC20	Free range	Extensive	UK United Kingdom	This study	chicken breast	NA	1
CH-0381	CH44	ERR15975195	SAMEA120589579	2022-03-11	Chain	Chicken	SC24	Organic	Extensive	UK United Kingdom	This study	chicken leg	NA	1
CH-0382	CH45	ERR15975196	SAMEA120589580	2022-03-11	Chain	Chicken	SC22	Free range	Extensive	UK United Kingdom	This study	chicken breast	NA	1
CH-0383	CH46	ERR15975197	SAMEA120589581	2022-03-11	Chain	Chicken	SC22	Free range	Extensive	UK United Kingdom	This study	chicken leg	NA	1
BF-0001	BF1	ERR15975170	SAMEA120589584	2022-03-24	Chain	Beef	SC1	Organic	Extensive	UK United Kingdom	This study	Beef ribeye steak	NA	1
BF-0002	BF2	ERR15975171	SAMEA120589585	2022-03-24	Chain	Beef	SC1	Conventional	Intensive	Ireland	This study	Beef rump steak	NA	1
BF-0003	BF3	ERR15975172	SAMEA120589586	2022-03-25	Chain	Beef	SC2	Organic	Extensive	UK United Kingdom	This study	Beef rump steak	NA	1
BF-0004	BF4	ERR15973108	SAMEA120589587	2022-03-25	Chain	Beef	SC3	Conventional	Intensive	UK United Kingdom	This study	Beef sirloin steak	NA	1
BF-0005	BF5	ERR15973109	SAMEA120589588	2022-04-28	Chain	Beef	SC4	Conventional	Intensive	UK United Kingdom	This study	Beef ribeye steak	NA	2
BF-0006	BF6	ERR15973110	SAMEA120589589	2022-04-29	Chain	Beef	SC2	Organic	Extensive	UK United Kingdom	This study	Beef rump steak	NA	2
BF-0007	BF7	ERR15973111	SAMEA120589590	2022-05-12	Chain	Beef	SC1	Organic	Extensive	UK United Kingdom	This study	Beef rump steak	NA	2
BF-0008	BF8	ERR15973112	SAMEA120589591	2022-05-12	Chain	Beef	SC5	Conventional	Intensive	UK United Kingdom	This study	Beef sirloin steak	NA	2
BF-0009	BF9	ERR15973113	SAMEA120589592	2022-06-09	Chain	Beef	SC1	Conventional	Intensive	UK United Kingdom	This study	Beef sirloin steak	NA	2
BF-0010	BF10	ERR15975173	SAMEA120589593	2022-06-09	Chain	Beef	SC1	Organic	Extensive	UK United Kingdom	This study	Beef ribeye steak	NA	2
BF-0011	BF11	ERR15975174	SAMEA120589594	2022-06-09	Chain	Beef	SC1	Organic	Extensive	UK United Kingdom	This study	Beef fillet steak	NA	2
BF-0012	BF12	ERR15975175	SAMEA120589595	2022-06-09	Chain	Beef	SC3	Conventional	Intensive	UK United Kingdom	This study	Beef sirloin steak	NA	2
BF-0013	BF13	ERR15973114	SAMEA120589596	2022-06-30	Chain	Beef	SC1	Organic	Extensive	UK United Kingdom	This study	Beef sirloin steak	NA	2
BF-0014	BF14	ERR15975176	SAMEA120589597	2022-06-30	Chain	Beef	SC1	Conventional	Intensive	UK United Kingdom	This study	Beef rump steak	NA	2
BF-0015	BF15	ERR15973115	SAMEA120589598	2022-06-30	Chain	Beef	SC2	Organic	Extensive	UK United Kingdom	This study	Beef sirloin steak	NA	2
BF-0016	BF16	ERR15975177	SAMEA120589599	2022-07-14	Chain	Beef	SC5	Conventional	Intensive	Ireland	This study	Beef rump steak	NA	3
BF-0017	BF17	ERR15973116	SAMEA120589600	2022-07-14	Chain	Beef	SC1	Organic	Extensive	UK United Kingdom	This study	Beef sirloin steak	NA	3
BF-0018	BF18	ERR15973117	SAMEA120589601	2022-07-14	Chain	Beef	SC2	Organic	Extensive	UK United Kingdom	This study	Beef rump steak	NA	3
BF-0019	BF19	ERR15966732	SAMEA120589602	2022-07-14	Chain	Beef	SC3	Conventional	Intensive	UK United Kingdom	This study	Beef sirloin steak	NA	3
BF-0020	BF20	ERR15973118	SAMEA120589603	2022-07-28	Chain	Beef	SC1	Organic	Extensive	UK United Kingdom	This study	Beef rump steak	NA	3
BF-0021	BF21	ERR15975178	SAMEA120589604	2022-07-28	Chain	Beef	SC1	Organic	Extensive	UK United Kingdom	This study	Beef ribeye steak	NA	3
BF-0022	BF22	ERR15966733	SAMEA120589605	2022-07-28	Chain	Beef	SC2	Conventional	Intensive	UK United Kingdom	This study	Beef ribeye steak	NA	3
BF-0023	BF23	ERR15973119	SAMEA120589606	2022-08-25	Chain	Beef	SC6	Conventional	Intensive	UK United Kingdom	This study	Beef sirloin steak	NA	3
BF-0024	BF24	ERR15973120	SAMEA120589607	2022-08-25	Chain	Beef	SC2	Organic	Extensive	UK United Kingdom	This study	Beef rump steak	NA	3
BF-0025	BF25	ERR15973121	SAMEA120589608	2022-08-25	Chain	Beef	SC2	Organic	Extensive	UK United Kingdom	This study	Beef sirloin steak	NA	3
BF-0026	BF26	ERR15973122	SAMEA120589609	2022-09-08	Chain	Beef	SC1	Conventional	Intensive	UK United Kingdom	This study	Beef ribeye steak	NA	3
BF-0028	BF27	ERR15973123	SAMEA120589610	2022-09-08	Chain	Beef	SC7	Organic	Extensive	UK United Kingdom	This study	Beef rump steak	NA	3
BF-0029	BF28	ERR15973124	SAMEA120589611	2022-09-08	Chain	Beef	SC2	Conventional	Intensive	UK United Kingdom	This study	Beef ribeye steak	NA	3
BF-0031	BF29	ERR15973125	SAMEA120589612	2022-09-22	Chain	Beef	SC5	Conventional	Intensive	UK United Kingdom	This study	Beef ribeye steak	NA	3
BF-0032	BF30	ERR15973126	SAMEA120589613	2022-09-22	Chain	Beef	SC1	Organic	Extensive	UK United Kingdom	This study	Beef rump steak	NA	3
BF-0033	BF31	ERR15973127	SAMEA120589614	2022-09-22	Chain	Beef	SC1	Organic	Extensive	UK United Kingdom	This study	Beef sirloin steak	NA	3
BF-0034	BF32	ERR15975179	SAMEA120589615	2022-11-10	Chain	Beef	SC6	Conventional	Intensive	Ireland	This study	Beef rump steak	NA	4
BF-0035	BF33	ERR15973128	SAMEA120589616	2022-11-10	Chain	Beef	SC2	Organic	Extensive	UK United Kingdom	This study	Beef ribeye steak	NA	4
CH-0385	CH47	ERR15966743	SAMEA120589617	2023-10-09	Chain	Chicken	SC25	Organic	Extensive	UK United Kingdom	This study	chicken breast	NA	4
CH-0386	CH48	ERR15966744	SAMEA120589618	2023-11-06	Chain	Chicken	SC25	Organic	Extensive	UK United Kingdom	This study	chicken breast	NA	4
CH-0395	CH49	ERR15966754	SAMEA120589621	2024-03-09	Chain	Chicken	SC21	Conventional	Intensive	UK United Kingdom	This study	chicken leg	NA	1
CH-0397	CH50	ERR15966755	SAMEA120589622	2024-03-09	Chain	Chicken	SC20	Organic	Extensive	UK United Kingdom	This study	chicken leg	NA	1
CH-0398	CH51	ERR15966756	SAMEA120589623	2024-03-09	Chain	Chicken	SC26	Conventional	Intensive	UK United Kingdom	This study	chicken breast	NA	1
CH-0399	CH52	ERR15966757	SAMEA120589624	2024-03-09	Chain	Chicken	SC22	Free range	Extensive	UK United Kingdom	This study	chicken breast	NA	1
CH-0404	CH53	ERR15966758	SAMEA120589625	2024-03-09	Chain	Chicken	SC26	Conventional	Intensive	UK United Kingdom	This study	chicken breast	NA	1
CH-0408	CH54	ERR15966759	SAMEA120589626	2024-05-12	Chain	Chicken	SC24	Free range	Extensive	UK United Kingdom	This study	chicken leg	NA	2
CH-0409	CH55	ERR15966760	SAMEA120589627	2024-05-12	Chain	Chicken	SC27	Conventional	Intensive	UK United Kingdom	This study	chicken leg	NA	2
CH-0410	CH56	ERR15966761	SAMEA120589628	2024-05-12	Chain	Chicken	SC24	Organic	Extensive	UK United Kingdom	This study	chicken leg	NA	2
CH-0411	CH57	ERR15966762	SAMEA120589629	2024-05-12	Chain	Chicken	SC26	Conventional	Intensive	UK United Kingdom	This study	chicken leg	NA	2
CH-0413	CH58	ERR15966763	SAMEA120589630	2024-05-12	Chain	Chicken	SC26	Conventional	Intensive	UK United Kingdom	This study	chicken breast	NA	2
CH-0415	CH59	ERR15966764	SAMEA120589631	2024-05-12	Chain	Chicken	SC26	Conventional	Intensive	UK United Kingdom	This study	chicken leg	NA	2
CH-0416	CH60	ERR15966765	SAMEA120589632	2024-05-12	Chain	Chicken	SC25	Organic	Extensive	UK United Kingdom	This study	chicken breast	NA	2
LB-0001	LB1	ERR15966734	SAMEA120589633	2022-03-24	Chain	Lamb	SC5	Conventional	Intensive	UK United Kingdom	This study	Lamb chops bone in	NA	1
LB-0002	LB2	ERR15966735	SAMEA120589634	2022-03-24	Chain	Lamb	SC5	Conventional	Intensive	UK United Kingdom	This study	Lamb neck fillets	NA	1
LB-0004	LB3	ERR15973129	SAMEA120589635	2022-03-25	Chain	Lamb	SC2	Organic	Extensive	UK United Kingdom	This study	Lamb steaks	NA	1
LB-0005	LB4	ERR15975198	SAMEA120589636	2022-04-28	Chain	Lamb	SC4	Conventional	Intensive	New Zealand	This study	Lamb steaks	NA	2
LB-0006	LB5	ERR15966736	SAMEA120589637	2022-04-29	Chain	Lamb	SC2	Organic	Extensive	UK United Kingdom	This study	Lamb chops bone in	NA	2
LB-0007	LB6	ERR15966737	SAMEA120589638	2022-04-29	Chain	Lamb	SC2	Organic	Extensive	UK United Kingdom	This study	Lamb steaks	NA	2
LB-0008	LB7	ERR15975199	SAMEA120589639	2022-05-12	Chain	Lamb	SC5	Organic	Extensive	UK United Kingdom	This study	Lamb loin chops bone in	NA	2
LB-0009	LB8	ERR15975200	SAMEA120589640	2022-05-12	Chain	Lamb	SC5	Conventional	Intensive	UK United Kingdom	This study	Lamb steaks	NA	2
LB-0010	LB9	ERR15966738	SAMEA120589641	2022-05-12	Chain	Lamb	SC2	Organic	Extensive	UK United Kingdom	This study	Lamb loin chops bone in	NA	2
LB-0011	LB10	ERR15975201	SAMEA120589642	2022-06-09	Chain	Lamb	SC5	Organic	Extensive	UK United Kingdom	This study	Lamb steaks	NA	2
LB-0012	LB11	ERR15975202	SAMEA120589643	2022-06-09	Chain	Lamb	SC5	Conventional	Intensive	UK United Kingdom	This study	Lamb neck fillets	NA	2
LB-0013	LB12	ERR15975203	SAMEA120589644	2022-06-09	Chain	Lamb	SC2	Organic	Extensive	UK United Kingdom	This study	Lamb steaks	NA	2
LB-0014	LB13	ERR15973130	SAMEA120589645	2022-06-09	Chain	Lamb	SC2	Conventional	Intensive	UK United Kingdom	This study	Lamb chops bone in	NA	2
LB-0015	LB14	ERR15975204	SAMEA120589646	2022-06-30	Chain	Lamb	SC5	Organic	Extensive	UK United Kingdom	This study	Lamb steaks	NA	2
LB-0016	LB15	ERR15966739	SAMEA120589647	2022-06-30	Chain	Lamb	SC2	Conventional	Intensive	UK United Kingdom	This study	Lamb steaks	NA	2
LB-0017	LB16	ERR15975205	SAMEA120589648	2022-07-14	Chain	Lamb	SC28	Conventional	Intensive	UK United Kingdom	This study	Lamb chops bone in	NA	3
LB-0018	LB17	ERR15975206	SAMEA120589649	2022-07-14	Chain	Lamb	SC28	Conventional	Intensive	UK United Kingdom	This study	Lamb rump steaks	NA	3
LB-0019	LB18	ERR15966740	SAMEA120589650	2022-07-14	Chain	Lamb	SC5	Organic	Extensive	UK United Kingdom	This study	Lamb steaks	NA	3
LB-0020	LB19	ERR15966741	SAMEA120589651	2022-07-14	Chain	Lamb	SC29	Organic	Extensive	UK United Kingdom	This study	Lamb steaks	NA	3
LB-0021	LB20	ERR15975207	SAMEA120589652	2022-07-28	Chain	Lamb	SC5	Conventional	Intensive	UK United Kingdom	This study	Lamb neck fillets	NA	3
LB-0022	LB21	ERR15975208	SAMEA120589653	2022-07-28	Chain	Lamb	SC5	Organic	Extensive	UK United Kingdom	This study	Lamb steaks	NA	3
LB-0023	LB22	ERR15973131	SAMEA120589654	2022-08-25	Chain	Lamb	SC6	Conventional	Intensive	UK United Kingdom	This study	Lamb steaks	NA	3
LB-0024	LB23	ERR15973132	SAMEA120589655	2022-08-25	Chain	Lamb	SC2	Organic	Extensive	UK United Kingdom	This study	Lamb steaks	NA	3
LB-0025	LB24	ERR15973133	SAMEA120589656	2022-09-08	Chain	Lamb	SC5	Conventional	Intensive	UK United Kingdom	This study	Lamb chops bone in	NA	3
LB-0026	LB25	ERR15973134	SAMEA120589657	2022-09-08	Chain	Lamb	SC28	Conventional	Intensive	UK United Kingdom	This study	Lamb steaks	NA	3
LB-0027	LB26	ERR15973135	SAMEA120589658	2022-09-08	Chain	Lamb	SC5	Organic	Extensive	UK United Kingdom	This study	Lamb steaks	NA	3
LB-0028	LB27	ERR15973136	SAMEA120589659	2022-09-08	Chain	Lamb	SC2	Organic	Extensive	UK United Kingdom	This study	Lamb steaks	NA	3
LB-0029	LB28	ERR15973137	SAMEA120589660	2022-09-22	Chain	Lamb	SC5	Conventional	Intensive	UK United Kingdom	This study	Lamb cutlets bone in	NA	3
LB-0030	LB29	ERR15973138	SAMEA120589661	2022-09-22	Chain	Lamb	SC5	Conventional	Intensive	UK United Kingdom	This study	Lamb steaks	NA	3
LB-0031	LB30	ERR15973139	SAMEA120589662	2022-09-22	Chain	Lamb	SC2	Organic	Extensive	UK United Kingdom	This study	Lamb loin chops bone in	NA	3
LB-0032	LB31	ERR15973140	SAMEA120589663	2022-09-22	Chain	Lamb	SC2	Organic	Extensive	UK United Kingdom	This study	Lamb steaks	NA	3
LB-0034	LB32	ERR15973141	SAMEA120589664	2022-11-10	Chain	Lamb	SC2	Conventional	Intensive	UK United Kingdom	This study	Lamb rump steaks	NA	4
LB-0035	LB33	ERR15973142	SAMEA120589665	2022-11-10	Chain	Lamb	SC1	Conventional	Intensive	UK United Kingdom	This study	Lamb steaks	NA	4
LG-0322	LG25	ERR15966742	SAMEA120589666	2022-03-24	Chain	Leafy greens	Unknown	Organic	Extensive	Spain	This study	NA	Spiniach	1
LG-0323	LG26	ERR15975209	SAMEA120589667	2022-03-24	Chain	Leafy greens	Unknown	Organic	Extensive	Spain	This study	NA	Lettuce	1
LG-0324	LG27	ERR15973143	SAMEA120589668	2022-03-25	Chain	Leafy greens	Unknown	Conventional	Intensive	Spain	This study	NA	Lettuce	1
LG-0325	LG28	ERR15973144	SAMEA120589669	2022-06-10	Chain	Leafy greens	Unknown	Conventional	Intensive	UK United Kingdom	This study	NA	Lettuce	2
LG-0327	LG29	ERR15973145	SAMEA120589670	2022-06-10	Chain	Leafy greens	Unknown	Organic	Extensive	Italy	This study	NA	Spiniach	2
LG-0328	LG30	ERR15973146	SAMEA120589671	2022-07-15	Chain	Leafy greens	Unknown	Organic	Extensive	UK United Kingdom	This study	NA	Spiniach	3
LG-0330	LG31	ERR15973147	SAMEA120589672	2022-07-15	Chain	Leafy greens	Unknown	Conventional	Intensive	UK United Kingdom	This study	NA	Lettuce	3
LG-0331	LG32	ERR15973148	SAMEA120589673	2022-09-09	Chain	Leafy greens	Unknown	Organic	Extensive	UK United Kingdom	This study	NA	Lettuce	3
LG-0332	LG33	ERR15973149	SAMEA120589674	2022-09-09	Chain	Leafy greens	Unknown	Organic	Extensive	UK United Kingdom	This study	NA	Spiniach	3
LG-0333	LG34	ERR15973150	SAMEA120589675	2022-09-09	Chain	Leafy greens	Unknown	Conventional	Intensive	UK United Kingdom	This study	NA	Spiniach	3
LG-0334	LG35	ERR15973151	SAMEA120589676	2022-09-23	Chain	Leafy greens	Unknown	Conventional	Intensive	Italy	This study	NA	Rocket	3
LG-0335	LG36	ERR15973152	SAMEA120589677	2022-09-23	Chain	Leafy greens	Unknown	Organic	Extensive	Italy	This study	NA	Spiniach	3
LG-0336	LG37	ERR15973153	SAMEA120589678	2022-09-23	Chain	Leafy greens	Unknown	Organic	Extensive	UK United Kingdom	This study	NA	Lettuce	3
LG-0337	LG38	ERR15973154	SAMEA120589679	2022-12-02	Chain	Leafy greens	Unknown	Conventional	Intensive	Spain	This study	NA	Spiniach	4
LG-0338	LG39	ERR15973155	SAMEA120589680	2022-12-02	Chain	Leafy greens	Unknown	Organic	Extensive	Italy	This study	NA	Spiniach	4
LG-0339	LG40	ERR15973156	SAMEA120589681	2022-12-02	Chain	Leafy greens	Unknown	Organic	Extensive	Spain	This study	NA	Lettuce	4
LG-0340	LG41	ERR15973157	SAMEA120589682	2022-12-02	Chain	Leafy greens	Unknown	Organic	Extensive	Unknown	This study	NA	Rocket	4
SM-0168	SM25	ERR15966747	SAMEA120589683	2023-09-04	Chain	Salmon	SC52	Aquacultured Organic	Extensive	UK United Kingdom	This study	Salmon fillets skin on	NA	3
SM-0173	SM26	ERR15966748	SAMEA120589684	2023-10-23	Chain	Salmon	SC53	Aquacultured Farmed	Intensive	UK United Kingdom	This study	Salmon fillets skinless	NA	4
SM-0175	SM27	ERR15966749	SAMEA120589685	2023-12-03	Chain	Salmon	SC54	Aquacultured Organic	Extensive	UK United Kingdom	This study	Salmon fillets skin on	NA	4
SM-0176	SM28	ERR15966750	SAMEA120589686	2023-12-03	Chain	Salmon	SC55	Wild Caught	Wild caught	NA	This study	Salmon fillets skin on	NA	4
SM-0177	SM29	ERR15966751	SAMEA120589687	2023-12-03	Chain	Salmon	SC56	Aquacultured Organic	Extensive	UK United Kingdom	This study	Salmon fillets skin on	NA	4
SM-0179	SM30	ERR15978290	SAMEA120589689	2024-01-15	Chain	Salmon	SC54	Aquacultured Organic	Extensive	UK United Kingdom	This study	Salmon fillets skin on	NA	1
SM-0180	SM31	ERR15978291	SAMEA120589690	2024-01-15	Chain	Salmon	SC54	Aquacultured Organic	Extensive	UK United Kingdom	This study	Salmon fillets skin on	NA	1
PK-0322	PK16	ERR15966745	SAMEA120589692	2023-09-04	Chain	Pork	SC38	Free range	Extensive	UK United Kingdom	This study	Pork loin	NA	3
PK-0324	PK18	ERR15966746	SAMEA120589693	2023-10-23	Butcher	Pork	Unknown	Organic	Extensive	UK United Kingdom	This study	Pork loin	NA	4
PK-0323	PK17	ERR15978278	SAMEA120589694	2023-10-23	Chain	Pork	SC39	Conventional	Intensive	UK United Kingdom	This study	Pork belly	NA	4
PK-0328	PK19	ERR15978282	SAMEA120589698	2024-01-15	Butcher	Pork	Unknown	Free range	Extensive	UK United Kingdom	This study	Pork loin	NA	1
PK-0329	PK20	ERR15978283	SAMEA120589699	2024-01-15	Butcher	Pork	Unknown	Free range	Extensive	UK United Kingdom	This study	Pork rump steak	NA	1
PK-0330	PK21	ERR15978284	SAMEA120589700	2024-01-15	Butcher	Pork	Unknown	Free range	Extensive	UK United Kingdom	This study	Pork belly	NA	1
PK-0331	PK22	ERR15978285	SAMEA120589701	2024-01-15	Chain	Pork	SC38	Free range	Extensive	UK United Kingdom	This study	Pork ribs	NA	1
PK-0332	PK23	ERR15978286	SAMEA120589702	2024-01-15	Chain	Pork	SC38	Free range	Extensive	UK United Kingdom	This study	Pork loin	NA	1
PK-0333	PK24	ERR15978287	SAMEA120589703	2024-01-15	Chain	Pork	Unknown	Free range	Extensive	UK United Kingdom	This study	Pork loin	NA	1
PK-0334	PK25	ERR15978288	SAMEA120589704	2024-01-15	Chain	Pork	SC38	Free range	Extensive	UK United Kingdom	This study	Pork fillet	NA	1
CH-0192	CH1	SRR22022434	SAMN29160317	2019-05-20	Independent	Chicken	SC8	Conventional	Intensive	UK United Kingdom	Janecko, Zamudio et al., 2023	chicken leg	NA	2
CH-0195	CH2	SRR22022433	SAMN29160318	2019-05-20	Butcher	Chicken	Unknown	Unknown	Unknown	UK United Kingdom	Janecko, Zamudio et al., 2023	chicken breast	NA	2
CH-0201	CH3	SRR22022248	SAMN29160319	2019-06-03	Chain	Chicken	SC9	Free range	Extensive	UK United Kingdom	Janecko, Zamudio et al., 2023	chicken whole	NA	2
CH-0202	CH4	SRR22022234	SAMN29160320	2019-06-03	Chain	Chicken	SC10	Conventional	Intensive	UK United Kingdom	Janecko, Zamudio et al., 2023	chicken leg	NA	2
CH-0212	CH5	SRR22022329	SAMN29160321	2019-06-10	Chain	Chicken	SC11	Conventional	Intensive	UK United Kingdom	Janecko, Zamudio et al., 2023	chicken whole	NA	2
CH-0215	CH6	SRR22022318	SAMN29160322	2019-06-10	Chain	Chicken	SC12	Conventional	Intensive	UK United Kingdom	Janecko, Zamudio et al., 2023	chicken leg	NA	2
CH-0216	CH7	SRR22022307	SAMN29160323	2019-06-24	Chain	Chicken	SC9	Conventional	Intensive	UK United Kingdom	Janecko, Zamudio et al., 2023	chicken leg	NA	2
CH-0223	CH8	SRR22022391	SAMN29160324	2019-06-24	Butcher	Chicken	Unknown	Unknown	Unknown	UK United Kingdom	Janecko, Zamudio et al., 2023	chicken leg	NA	2
CH-0224	CH9	SRR22022380	SAMN29160325	2019-07-08	Butcher	Chicken	Unknown	Unknown	Unknown	UK United Kingdom	Janecko, Zamudio et al., 2023	chicken leg	NA	3
CH-0232	CH10	SRR22022369	SAMN29160326	2019-07-22	Chain	Chicken	SC9	Conventional	Intensive	UK United Kingdom	Janecko, Zamudio et al., 2023	chicken leg	NA	3
CH-0235	CH11	SRR22022432	SAMN29160327	2019-07-22	Butcher	Chicken	Unknown	Unknown	Unknown	UK United Kingdom	Janecko, Zamudio et al., 2023	chicken breast	NA	3
CH-0243	CH12	SRR22022359	SAMN29160328	2019-08-05	Butcher	Chicken	Unknown	Unknown	Unknown	UK United Kingdom	Janecko, Zamudio et al., 2023	chicken breast	NA	3
CH-0245	CH13	SRR22022348	SAMN29160329	2019-08-05	Chain	Chicken	SC13	Conventional	Intensive	Poland	Janecko, Zamudio et al., 2023	chicken leg	NA	3
CH-0251	CH14	SRR22022431	SAMN29160330	2019-08-19	Butcher	Chicken	Unknown	Unknown	Unknown	UK United Kingdom	Janecko, Zamudio et al., 2023	chicken leg	NA	3
CH-0264	CH15	SRR22022419	SAMN29160331	2019-09-16	Chain	Chicken	SC14	Conventional	Intensive	UK United Kingdom	Janecko, Zamudio et al., 2023	chicken breast	NA	3
CH-0266	CH16	SRR22022408	SAMN29160332	2019-09-16	Butcher	Chicken	Unknown	Unknown	Unknown	UK United Kingdom	Janecko, Zamudio et al., 2023	chicken leg	NA	3
CH-0270	CH17	SRR22022302	SAMN29160333	2019-09-16	Chain	Chicken	SC11	Free range	Extensive	UK United Kingdom	Janecko, Zamudio et al., 2023	chicken breast	NA	3
CH-0273	CH18	SRR22022291	SAMN29160334	2019-09-30	Chain	Chicken	SC15	Conventional	Intensive	UK United Kingdom	Janecko, Zamudio et al., 2023	chicken breast	NA	3
CH-0276	CH19	SRR22022280	SAMN29160335	2019-09-30	Independent	Chicken	Unknown	Unknown	Unknown	UK United Kingdom	Janecko, Zamudio et al., 2023	chicken breast	NA	3
CH-0279	CH20	SRR22022259	SAMN29160336	2019-09-30	Chain	Chicken	SC16	Conventional	Intensive	UK United Kingdom	Janecko, Zamudio et al., 2023	chicken leg	NA	3
CH-0280	CH21	SRR22022247	SAMN29160337	2019-10-14	Chain	Chicken	Unknown	Unknown	Unknown	UK United Kingdom	Janecko, Zamudio et al., 2023	chicken leg	NA	4
CH-0282	CH22	SRR22022243	SAMN29160338	2019-10-14	Independent	Chicken	SC10	Conventional	Intensive	UK United Kingdom	Janecko, Zamudio et al., 2023	chicken leg	NA	4
CH-0288	CH23	SRR22022242	SAMN29160339	2019-10-28	Independent	Chicken	Unknown	Unknown	Unknown	UK United Kingdom	Janecko, Zamudio et al., 2023	chicken breast	NA	4
CH-0293	CH24	SRR22022241	SAMN29160340	2019-10-28	Butcher	Chicken	Unknown	Unknown	Unknown	UK United Kingdom	Janecko, Zamudio et al., 2023	chicken leg	NA	4
CH-0302	CH25	SRR22022240	SAMN29160341	2019-11-12	Chain	Chicken	SC17	Conventional	Intensive	UK United Kingdom	Janecko, Zamudio et al., 2023	chicken leg	NA	4
CH-0306	CH26	SRR22022239	SAMN29160342	2019-11-25	Butcher	Chicken	Unknown	Unknown	Unknown	UK United Kingdom	Janecko, Zamudio et al., 2023	chicken leg	NA	4
CH-0310	CH27	SRR22022238	SAMN29160343	2019-11-25	Chain	Chicken	SC18	Conventional	Intensive	UK United Kingdom	Janecko, Zamudio et al., 2023	chicken whole	NA	4
CH-0311	CH28	SRR22022237	SAMN29160344	2019-11-25	Chain	Chicken	SC19	Conventional	Intensive	Poland	Janecko, Zamudio et al., 2023	chicken breast	NA	4
LG-0192	LG1	SRR22022236	SAMN29160345	2019-05-20	Independent	Leafy greens	Unknown	Conventional	Intensive	UK United Kingdom	Janecko, Zamudio et al., 2023	NA	Spiniach	2
LG-0203	LG2	SRR22022235	SAMN29160346	2019-06-03	Chain	Leafy greens	Unknown	Conventional	Intensive	Italy	Janecko, Zamudio et al., 2023	NA	Rocket	2
LG-0207	LG3	SRR22022233	SAMN29160347	2019-06-03	Chain	Leafy greens	Unknown	Conventional	Intensive	UK United Kingdom	Janecko, Zamudio et al., 2023	NA	Watercress	2
LG-0208	LG4	SRR22022232	SAMN29160348	2019-06-10	Chain	Leafy greens	Unknown	Organic	Extensive	UK United Kingdom	Janecko, Zamudio et al., 2023	NA	Spiniach	2
LG-0211	LG5	SRR22022337	SAMN29160349	2019-06-10	Chain	Leafy greens	Unknown	Conventional	Intensive	France	Janecko, Zamudio et al., 2023	NA	Lettuce	2
LG-0216	LG6	SRR22022336	SAMN29160350	2019-06-24	Chain	Leafy greens	Unknown	Conventional	Intensive	EU European Union	Janecko, Zamudio et al., 2023	NA	Spiniach	2
LG-0218	LG7	SRR22022335	SAMN29160351	2019-06-24	Chain	Leafy greens	Unknown	Conventional	Intensive	UK United Kingdom	Janecko, Zamudio et al., 2023	NA	Lettuce	2
LG-0222	LG8	SRR22022334	SAMN29160352	2019-06-24	Chain	Leafy greens	SC30	Conventional	Intensive	EU European Union	Janecko, Zamudio et al., 2023	NA	Spiniach	2
LG-0225	LG9	SRR22022333	SAMN29160353	2019-07-08	Chain	Leafy greens	Unknown	Conventional	Intensive	UK United Kingdom	Janecko, Zamudio et al., 2023	NA	Spiniach	3
LG-0226	LG10	SRR22022332	SAMN29160354	2019-07-08	Chain	Leafy greens	Unknown	Conventional	Intensive	EU European Union	Janecko, Zamudio et al., 2023	NA	Spiniach	3
LG-0233	LG11	SRR22022331	SAMN29160355	2019-07-22	Chain	Leafy greens	Unknown	Organic	Extensive	UK United Kingdom	Janecko, Zamudio et al., 2023	NA	Spiniach	3
LG-0239	LG12	SRR22022330	SAMN29160356	2019-07-22	Chain	Leafy greens	Unknown	Conventional	Intensive	UK United Kingdom	Janecko, Zamudio et al., 2023	NA	Rocket	3
LG-0247	LG13	SRR22022328	SAMN29160357	2019-08-05	Chain	Leafy greens	Unknown	Conventional	Intensive	UK United Kingdom	Janecko, Zamudio et al., 2023	NA	Spiniach	3
LG-0254	LG14	SRR22022327	SAMN29160358	2019-08-19	Chain	Leafy greens	Unknown	Organic	Extensive	UK United Kingdom	Janecko, Zamudio et al., 2023	NA	Spiniach	3
LG-0265	LG15	SRR22022326	SAMN29160359	2019-09-16	Chain	Leafy greens	SC31	Unknown	Unknown	EU European Union	Janecko, Zamudio et al., 2023	NA	Spiniach	3
LG-0270	LG16	SRR22022325	SAMN29160360	2019-09-16	Chain	Leafy greens	Unknown	Organic	Extensive	Italy	Janecko, Zamudio et al., 2023	NA	Rocket	3
LG-0274	LG17	SRR22022324	SAMN29160361	2019-09-30	Independent	Leafy greens	Unknown	Conventional	Intensive	UK United Kingdom	Janecko, Zamudio et al., 2023	NA	Spiniach	3
LG-0277	LG18	SRR22022323	SAMN29160362	2019-09-30	Independent	Leafy greens	SC32	Conventional	Intensive	EU European Union	Janecko, Zamudio et al., 2023	NA	Spiniach	3
LG-0283	LG19	SRR22022322	SAMN29160363	2019-10-14	Independent	Leafy greens	Unknown	Conventional	Intensive	UK United Kingdom	Janecko, Zamudio et al., 2023	NA	Rocket	4
LG-0287	LG20	SRR22022321	SAMN29160364	2019-10-14	Chain	Leafy greens	Unknown	Conventional	Intensive	UK United Kingdom	Janecko, Zamudio et al., 2023	NA	Spiniach	4
LG-0289	LG21	SRR22022320	SAMN29160365	2019-10-28	Chain	Leafy greens	Unknown	Conventional	Intensive	Italy	Janecko, Zamudio et al., 2023	NA	Rocket	4
LG-0297	LG22	SRR22022319	SAMN29160366	2019-11-12	Chain	Leafy greens	Unknown	Conventional	Intensive	EU European Union	Janecko, Zamudio et al., 2023	NA	Spiniach	4
LG-0298	LG23	SRR22022317	SAMN29160367	2019-11-12	Butcher	Leafy greens	SC33	Conventional	Intensive	Italy	Janecko, Zamudio et al., 2023	NA	Spiniach	4
LG-0305	LG24	SRR22022316	SAMN29160368	2019-11-25	Chain	Leafy greens	Unknown	Conventional	Intensive	Spain	Janecko, Zamudio et al., 2023	NA	Watercress	4
PK-0203	PK1	SRR22022315	SAMN29160369	2019-06-03	Chain	Pork	Unknown	Conventional	Intensive	UK United Kingdom	Janecko, Zamudio et al., 2023	Pork loin	NA	2
PK-0221	PK2	SRR22022314	SAMN29160370	2019-06-24	Butcher	Pork	Unknown	Unknown	Unknown	UK United Kingdom	Janecko, Zamudio et al., 2023	Pork loin	NA	2
PK-0225	PK3	SRR22022313	SAMN29160371	2019-07-08	Butcher	Pork	Unknown	Unknown	Unknown	UK United Kingdom	Janecko, Zamudio et al., 2023	Pork loin	NA	3
PK-0230	PK4	SRR22022312	SAMN29160372	2019-07-08	Chain	Pork	SC34	Outdoor bred	Intensive	UK United Kingdom	Janecko, Zamudio et al., 2023	Pork loin	NA	3
PK-0235	PK5	SRR22022311	SAMN29160373	2019-07-22	Butcher	Pork	Unknown	Free-range	Extensive	UK United Kingdom	Janecko, Zamudio et al., 2023	Pork loin	NA	3
PK-0240	PK6	SRR22022310	SAMN29160374	2019-08-05	Chain	Pork	Unknown	Unknown	Unknown	UK United Kingdom	Janecko, Zamudio et al., 2023	Pork loin	NA	3
PK-0242	PK7	SRR22022309	SAMN29160375	2019-08-05	Butcher	Pork	Unknown	Unknown	Unknown	UK United Kingdom	Janecko, Zamudio et al., 2023	Pork loin	NA	3
PK-0244	PK8	SRR22022308	SAMN29160376	2019-08-05	Chain	Pork	SC35	Conventional	Intensive	France	Janecko, Zamudio et al., 2023	Pork loin	NA	3
PK-0255	PK9	SRR22022306	SAMN29160377	2019-08-19	Chain	Pork	SC36	Conventional	Intensive	UK United Kingdom	Janecko, Zamudio et al., 2023	Pork chops shoulder	NA	3
PK-0266	PK10	SRR22022400	SAMN29160378	2019-09-16	Butcher	Pork	Unknown	Free range	Extensive	UK United Kingdom	Janecko, Zamudio et al., 2023	Pork loin	NA	3
PK-0272	PK11	SRR22022399	SAMN29160379	2019-09-30	Chain	Pork	SC15	Conventional	Intensive	UK United Kingdom	Janecko, Zamudio et al., 2023	Pork loin	NA	3
PK-0275	PK12	SRR22022398	SAMN29160380	2019-09-30	Independent	Pork	Unknown	Free range	Extensive	UK United Kingdom	Janecko, Zamudio et al., 2023	Pork loin	NA	3
PK-0280	PK13	SRR22022397	SAMN29160381	2019-10-14	Chain	Pork	Unknown	Unknown	Unknown	UK United Kingdom	Janecko, Zamudio et al., 2023	Pork belly	NA	4
PK-0292	PK14	SRR22022396	SAMN29160382	2019-10-28	Chain	Pork	SC37	Conventional	Intensive	UK United Kingdom	Janecko, Zamudio et al., 2023	Pork loin	NA	4
PK-0306	PK15	SRR22022395	SAMN29160383	2019-11-25	Butcher	Pork	Unknown	Unknown	Unknown	UK United Kingdom	Janecko, Zamudio et al., 2023	Pork loin	NA	4
SM-0098	SM1	SRR22022374	SAMN29160402	2019-05-20	Independent	Salmon	SC40	Aquacultured Farmed	Intensive	Scotland	Janecko, Zamudio et al., 2023	Salmon fillets skin on	NA	2
SM-0101	SM2	SRR22022373	SAMN29160403	2019-05-20	Chain	Salmon	SC41	Wild caught	Wild caught	NA	Janecko, Zamudio et al., 2023	Salmon fillets skinless	NA	2
SM-0104	SM3	SRR22022372	SAMN29160404	2019-06-03	Chain	Salmon	SC42	Aquacultured Farmed	Intensive	Scotland	Janecko, Zamudio et al., 2023	Salmon fillets skin on	NA	2
SM-0105	SM4	SRR22022371	SAMN29160405	2019-06-03	Chain	Salmon	Unknown	Wild caught	Wild caught	NA	Janecko, Zamudio et al., 2023	Salmon fillets skinless	NA	2
SM-0107	SM5	SRR22022370	SAMN29160406	2019-06-10	Chain	Salmon	SC43	Wild caught	Wild caught	NA	Janecko, Zamudio et al., 2023	Salmon fillets skinless	NA	2
SM-0109	SM6	SRR22022273	SAMN29160407	2019-06-10	Chain	Salmon	SC44	Wild caught	Wild caught	NA	Janecko, Zamudio et al., 2023	Salmon fillets skin on	NA	2
SM-0110	SM7	SRR22022272	SAMN29160408	2019-06-24	Chain	Salmon	SC45	Aquacultured Farmed	Intensive	Norway	Janecko, Zamudio et al., 2023	Salmon fillets skin on	NA	2
SM-0114	SM8	SRR22022271	SAMN29160409	2019-07-08	Chain	Salmon	SC46	Aquacultured Farmed	Intensive	Scotland	Janecko, Zamudio et al., 2023	Salmon fillets skin on	NA	3
SM-0117	SM9	SRR22022270	SAMN29160410	2019-07-08	Chain	Salmon	SC44	Wild caught	Wild caught	NA	Janecko, Zamudio et al., 2023	Salmon fillets skin on	NA	3
SM-0118	SM10	SRR22022269	SAMN29160411	2019-07-22	Chain	Salmon	SC47	Wild caught	Wild caught	NA	Janecko, Zamudio et al., 2023	Salmon fillets skinless	NA	3
SM-0120	SM11	SRR22022268	SAMN29160412	2019-07-22	Chain	Salmon	SC46	Aquacultured Farmed	Intensive	Scotland	Janecko, Zamudio et al., 2023	Salmon fillets skin on	NA	3
SM-0122	SM12	SRR22022267	SAMN29160413	2019-08-05	Chain	Salmon	SC42	Aquacultured Farmed	Intensive	Scotland	Janecko, Zamudio et al., 2023	Salmon fillets skin on	NA	3
SM-0124	SM13	SRR22022266	SAMN29160414	2019-08-05	Chain	Salmon	Unknown	Wild caught	Wild caught	NA	Janecko, Zamudio et al., 2023	Salmon fillets skinless	NA	3
SM-0126	SM14	SRR22022265	SAMN29160415	2019-08-19	Chain	Salmon	Unknown	Wild caught	Wild caught	NA	Janecko, Zamudio et al., 2023	Salmon fillets skin on	NA	3
SM-0128	SM15	SRR22022263	SAMN29160416	2019-08-19	Chain	Salmon	SC42	Aquacultured Farmed	Intensive	Scotland	Janecko, Zamudio et al., 2023	Salmon fillets skin on	NA	3
SM-0135	SM16	SRR22022430	SAMN29160417	2019-09-16	Chain	Salmon	SC48	Aquacultured Farmed	Intensive	Norway	Janecko, Zamudio et al., 2023	Salmon fillets skin on	NA	3
SM-0139	SM17	SRR22022368	SAMN29160418	2019-09-30	Chain	Salmon	SC49	Aquacultured Farmed	Intensive	Scotland	Janecko, Zamudio et al., 2023	Salmon fillets skin on	NA	3
SM-0141	SM18	SRR22022367	SAMN29160419	2019-09-30	Chain	Salmon	SC50	Wild caught	Wild caught	NA	Janecko, Zamudio et al., 2023	Salmon fillets skin on	NA	3
SM-0142	SM19	SRR22022366	SAMN29160420	2019-10-14	Chain	Salmon	SC40	Aquacultured Farmed	Intensive	Scotland	Janecko, Zamudio et al., 2023	Salmon fillets skin on	NA	4
SM-0147	SM20	SRR22022365	SAMN29160421	2019-10-28	Chain	Salmon	SC46	Aquacultured Farmed	Intensive	Scotland	Janecko, Zamudio et al., 2023	Salmon fillets skin on	NA	4
SM-0149	SM21	SRR22022364	SAMN29160422	2019-10-28	Chain	Salmon	Unknown	Aquacultured Farmed	Intensive	Scotland	Janecko, Zamudio et al., 2023	Salmon fillets skin on	NA	4
SM-0153	SM22	SRR22022363	SAMN29160423	2019-11-12	Chain	Salmon	SC51	Wild caught	Wild caught	NA	Janecko, Zamudio et al., 2023	Salmon fillets skin on	NA	4
SM-0155	SM23	SRR22022362	SAMN29160424	2019-11-25	Chain	Salmon	SC50	Wild caught	Wild caught	NA	Janecko, Zamudio et al., 2023	Salmon fillets skin on	NA	4
SM-0157	SM24	SRR22022361	SAMN29160425	2019-11-25	Chain	Salmon	SC42	Aquacultured Farmed	Intensive	Scotland	Janecko, Zamudio et al., 2023	Salmon fillets skin on	NA	4

## Sheet: S2 - ALDEx2 Significant hits
Table S2: Significant ALDEx2 results with effect sizes and confidence intervals (CI).
Commodity	Comparison	Genus	BH adjusted p value	Effect size	CI
Beef	Intensive - Extensive	Carnobacterium	0.043	-0.765	-6.871, 1.133
Beef	Intensive - Extensive	Psychrobacter	0.019	0.982	-1.536, 10.188
Chicken	Intensive - Extensive	Lactococcus	0.042	-0.586	-8.976, 1.253
Chicken	Intensive - Unknown	Dellaglioa	0.008	0.959	-1.509, 11.847
Chicken	Intensive - Unknown	Pseudomonas	0.041	0.847	-1.03, 8.176
Salmon	Intensive - Extensive	Algoriella	0.049	-2.017	-14.481, 0.657
Salmon	Intensive - Extensive	Bacillus	0.049	1.15	-1.045, 11.906
Salmon	Intensive - Wild caught	Acinetobacter	0.049	0.989	-1.223, 10.593
Salmon	Intensive - Wild caught	Aeromonas	0.003	-1.226	-14.804, 1.163
Salmon	Intensive - Wild caught	Brevundimonas	0.049	1.024	-1.286, 11.616
Salmon	Intensive - Wild caught	Chryseobacterium	0.034	0.959	-0.493, 14.892
Salmon	Intensive - Wild caught	Kaistella	0.015	1.473	0.111, 20.97
Salmon	Intensive - Wild caught	Leucobacter	0.049	1.132	-1.759, 13.149
Salmon	Intensive - Wild caught	Microbacterium	0.004	1.613	-1.408, 20.299
Salmon	Intensive - Wild caught	Pseudoclavibacter	0.003	1.712	-1.044, 16.987
Salmon	Intensive - Wild caught	Serratia	0.01	-1.126	-10.078, 0.94
Salmon	Intensive - Wild caught	Shewanella	0.049	-0.845	-13.178, 1.921
Salmon	Intensive - Wild caught	Stenotrophomonas	0.049	1.096	-2.153, 15.905
Chicken	Extensive - Unknown	Dellaglioa	0.008	0.983	-1.538, 12.918
Chicken	Extensive - Unknown	Lactococcus	0.042	0.402	-1.678, 8.615
Chicken	Extensive - Unknown	Leuconostoc	0.003	1.08	-1.926, 11.373
Salmon	Extensive - Wild caught	Acinetobacter	0.049	0.972	-0.989, 10.431
Salmon	Extensive - Wild caught	Algoriella	0.002	1.064	-0.568, 12.941
Salmon	Extensive - Wild caught	Bacillus	0.049	-0.311	-8.045, 2.195
Salmon	Extensive - Wild caught	Carnobacterium	0.049	-0.968	-12.301, 2.136
Salmon	Extensive - Wild caught	Hafnia	0.049	-0.861	-11.627, 2.386
Salmon	Extensive - Wild caught	Kaistella	0.049	1.417	0.045, 20.486
Salmon	Extensive - Wild caught	Microbacterium	0.042	1.655	-1.341, 18.501
Salmon	Extensive - Wild caught	Psychrobacter	0.015	1.252	-0.302, 12.054

## Sheet: S3 - Genus Shannon model
Model specifications testing for association between genus Shannon index and production methods:
Beef model: Shannon ~ Production method + log10(total reads) + Season + (1|Supplier code) + Cut
Lamb model: Shannon ~ Production method + log10(total reads) + Season + (1|Supplier code) + Cut
Chicken model: Shannon ~ Production method + log10(total reads) + Cut
Pork model: Shannon ~ Production method + log10(total reads) + Season + (1|Supplier_code) + Cut
Salmon model: Shannon ~ Production method + log10(total reads) + Season + Cut
Leafy greens model: Shannon ~ Production method + log10(total reads) + Season + Leafy green main vegetable + (1|Supplier code)
Table S3: linear (mixed effect) regression model coefficients and uncorrected p-values testing for the association of Shannon diversity of genera with production method for each commodity under study.
	Beef			Lamb			Chicken			Pork			Salmon			Leafy greens
Characteristic	Beta	95% CI1	p-value	Beta	95% CI1	p-value	Beta	95% CI1	p-value	Beta	95% CI1	p-value	Beta	95% CI1	p-value	Beta	95% CI1	p-value
Production method
Intensive	—	—		—	—		—	—		—	—		—	—		—	—
Extensive	-0.05	-0.35, 0.26	0.8	0.21	-0.24, 0.67	0.3	-0.42	-0.76, -0.08	0.016	-0.83	-1.7, -0.01	0.047	-0.12	-0.76, 0.52	0.7	-0.06	-0.74, 0.63	0.9
Unknown							-0.65	-1.1, -0.25	0.002	0.07	-0.59, 0.72	0.8				-0.45	-1.5, 0.63	0.4
Wild caught													0.45	0.05, 0.84	0.029
log total abundance	-0.88	-2.1, 0.29	0.13	-0.1	-1.3, 1.1	0.9	-0.32	-0.67, 0.04	0.08	-0.66	-1.3, 0.01	0.053	-0.47	-0.85, -0.09	0.017	-0.64	-2.1, 0.85	0.4
Season
1	—	—		—	—					—	—		—	—
2	0.2	-0.29, 0.68	0.4	-0.15	-0.81, 0.52	0.6				-0.15	-1.7, 1.4	0.8	-1	-2.0, -0.07	0.037	—	—
3	0.26	-0.18, 0.70	0.2	0.07	-0.59, 0.74	0.8				-0.87	-2.1, 0.37	0.15	-1	-2.0, -0.10	0.032	0.25	-0.26, 0.77	0.3
4	0.27	-0.42, 0.95	0.4	0.3	-0.75, 1.3	0.6				-1.5	-3.0, 0.09	0.062	-1.3	-2.2, -0.42	0.006	0.04	-0.54, 0.62	0.9
Cut
Beef fillet steak	—	—
Beef ribeye steak	-0.02	-0.92, 0.88	>0.9
Beef rump steak	0.13	-0.73, 0.99	0.8
Beef sirloin steak	-0.15	-1.0, 0.73	0.7
Lamb chops bone in				—	—
Lamb cutlets bone in				-0.15	-1.2, 0.95	0.8
Lamb loin chops bone in				0.05	-0.80, 0.91	0.9
Lamb neck fillets				-0.19	-0.93, 0.55	0.6
Lamb rump steaks				0.16	-0.78, 1.1	0.7
Lamb steaks				-0.19	-0.74, 0.36	0.5
chicken breast							—	—
chicken leg							-0.07	-0.40, 0.25	0.7
chicken whole							-0.23	-0.73, 0.27	0.4
chicken wing							-0.28	-1.4, 0.85	0.6
Pork belly										—	—
Pork chops shoulder										-0.61	-2.3, 1.0	0.4
Pork fillet										-0.39	-2.5, 1.7	0.7
Pork loin chops										-0.45	-1.7, 0.76	0.4
Pork ribs										-0.82	-2.9, 1.3	0.4
Salmon fillets skin on													—	—
Salmon fillets skinless													-0.11	-0.60, 0.38	0.7
Leafy green main vegetable
Lettuce																—	—
Mixed																0.42	-0.68, 1.5	0.4
Rocket																-0.03	-1.2, 1.2	>0.9
Spinach																0.56	-0.58, 1.7	0.3
Watercress																0.57	-0.65, 1.8	0.3
1CI = Confidence Interval

## Sheet: S4 - Genus Richness model
Model specifications testing for association between genus richness and production methods:
Beef model: Richness ~ Production method + log10(total reads) + Season + (1|Supplier code) + Cut
Lamb model: Richness ~ Production method + log10(total reads) + Season + (1|Supplier code) + Cut
Chicken model: Richness ~ Production method + log10(total reads) + Cut
Pork model: Richness ~ Production method + log10(total reads) + Season + (1|Supplier_code) + Cut
Salmon model: Richness ~ Production method + log10(total reads) + Season + Cut
Leafy greens model: Richness ~ Production method + log10(total reads) + Season + Leafy green main vegetable + (1|Supplier code)
Table S4: linear (mixed effect) regression model coefficients and uncorrected p-values testing for the association of richness of genera with production method for each commodity under study.
	Beef			Lamb			Chicken			Pork			Salmon			Leafy greens
Characteristic	Beta	95% CI1	p-value	Beta	95% CI1	p-value	Beta	95% CI1	p-value	Beta	95% CI1	p-value	Beta	95% CI1	p-value	Beta	95% CI1	p-value
Production method
Intensive	—	—		—	—		—	—		—	—		—	—		—	—
Extensive	-0.65	-7.3, 6.0	0.8	7	-4.3, 18	0.2	-24	-42, -6.4	0.009	-2.9	-22, 16	0.7	-3.7	-14, 6.4	0.5	-4.2	-28, 19	0.7
Unknown							-30	-51, -9.0	0.006	7.5	-8.5, 23	0.3				-11	-48, 26	0.5
Wild caught													8.5	2.3, 15	0.009
log total abundance	24	-0.66, 49	0.056	32	2.9, 61	0.032	4.3	-14, 23	0.6	0.62	-19, 20	>0.9	2.6	-3.4, 8.6	0.4	11	-40, 61	0.7
Season
1	—	—		—	—					—	—		—	—
2	-1.4	-12, 8.8	0.8	4.3	-11, 19	0.6				-1.1	-30, 27	>0.9	-19	-34, -3.5	0.018	—	—
3	-4.6	-14, 4.7	0.3	1.5	-14, 17	0.8				-19	-42, 4.0	0.094	-20	-35, -5.1	0.011	9.2	-8.3, 27	0.3
4	-4.2	-19, 10	0.6	19	-5.4, 44	0.12				-18	-45, 9.6	0.2	-23	-37, -9.4	0.002	4.4	-15, 24	0.6
Cut
Beef fillet steak	—	—
Beef ribeye steak	3.4	-16, 22	0.7
Beef rump steak	6	-12, 24	0.5
Beef sirloin steak	-1.6	-20, 17	0.9
Lamb chops bone in				—	—
Lamb cutlets bone in				-12	-37, 13	0.3
Lamb loin chops bone in				3.4	-16, 23	0.7
Lamb neck fillets				-10	-28, 7.1	0.2
Lamb rump steaks				-9.9	-32, 12	0.4
Lamb steaks				-6.4	-19, 6.2	0.3
chicken breast							—	—
chicken leg							-12	-29, 5.2	0.2
chicken whole							-14	-40, 13	0.3
chicken wing							-43	-103, 17	0.2
Pork belly										—	—
Pork chops shoulder										28	-11, 66	0.13
Pork fillet										4.7	-29, 39	0.8
Pork loin chops										11	-10, 32	0.3
Pork ribs										-11	-45, 23	0.5
Salmon fillets skin on													—	—
Salmon fillets skinless													6.6	-1.1, 14	0.09
Leafy green main vegetable
Lettuce																—	—
Mixed																-0.97	-38, 36	>0.9
Rocket																-11	-52, 30	0.6
Spinach																2.6	-36, 41	0.9
Watercress																3.3	-38, 45	0.9
1CI = Confidence Interval

## Sheet: S5 - Genus Inv. Simpson Model
Model specifications testing for association between genus inverse Simpson's Index and production methods:
Beef model: inv. Simpson ~ Production method + log10(total reads) + Season + (1|Supplier code) + Cut
Lamb model: inv. Simpson ~ Production method + log10(total reads) + Season + (1|Supplier code) + Cut
Chicken model: inv. Simpson ~ Production method + log10(total reads) + Cut
Pork model: inv. Simpson ~ Production method + log10(total reads) + Season + (1|Supplier_code) + Cut
Salmon model: inv. Simpson ~ Production method + log10(total reads) + Season + Cut
Leafy greens model: inv. Simpson ~ Production method + log10(total reads) + Season + Leafy green main vegetable + (1|Supplier code)
Table S5: linear (mixed effect) regression model coefficients and uncorrected p-values testing for the association of inverse Simpson's index of genera with production method for each commodity under study.
	Beef			Lamb			Chicken			Pork			Salmon			Leafy greens
Characteristic	Beta	95% CI1	p-value	Beta	95% CI1	p-value	Beta	95% CI1	p-value	Beta	95% CI1	p-value	Beta	95% CI1	p-value	Beta	95% CI1	p-value
Production method
Intensive	—	—		—	—		—	—		—	—		—	—		—	—
Extensive	-0.03	-0.88, 0.81	>0.9	0.23	-0.64, 1.1	0.6	-1.4	-3.0, 0.13	0.071	-1.9	-4.5, 0.77	0.14	-1.2	-3.2, 0.86	0.2	0.76	-1.4, 3.0	0.5
Unknown							-2	-3.8, -0.13	0.037	0.27	-1.8, 2.4	0.8				-1.6	-5.1, 1.8	0.3
Wild caught													0.74	-0.51, 2.0	0.2
log total abundance	-2.7	-5.9, 0.55	0.1	-0.4	-2.7, 1.9	0.7	-0.98	-2.6, 0.64	0.2	-1.2	-3.3, 0.96	0.2	-2	-3.2, -0.75	0.003	-2.5	-7.2, 2.2	0.3
Season
1	—	—		—	—					—	—		—	—
2	0.52	-0.82, 1.9	0.4	-0.15	-1.4, 1.1	0.8				-0.07	-5.1, 4.9	>0.9	-4.9	-8.0, -1.9	0.003	—	—
3	0.62	-0.60, 1.8	0.3	0.25	-1.0, 1.5	0.7				-1.9	-5.9, 2.1	0.3	-4.8	-7.8, -1.8	0.003	1.1	-0.56, 2.7	0.2
4	0.65	-1.2, 2.6	0.5	0.52	-1.5, 2.5	0.6				-3.6	-8.6, 1.4	0.14	-5.7	-8.5, -3.0	<0.001	0.28	-1.6, 2.1	0.7
Cut
Beef fillet steak	—	—
Beef ribeye steak	0.68	-1.8, 3.2	0.6
Beef rump steak	0.91	-1.5, 3.3	0.4
Beef sirloin steak	0.2	-2.2, 2.6	0.9
Lamb chops bone in				—	—
Lamb cutlets bone in				0.08	-2.0, 2.2	>0.9
Lamb loin chops bone in				0.9	-0.74, 2.5	0.3
Lamb neck fillets				0	-1.4, 1.4	>0.9
Lamb rump steaks				0.61	-1.2, 2.4	0.5
Lamb steaks				0.05	-1.0, 1.1	>0.9
chicken breast							—	—
chicken leg							-0.21	-1.7, 1.3	0.8
chicken whole							-0.86	-3.1, 1.4	0.5
chicken wing							-0.74	-5.9, 4.4	0.8
Pork belly										—	—
Pork chops shoulder										-2.3	-7.6, 3.0	0.3
Pork fillet										-2.7	-9.3, 4.0	0.4
Pork loin chops										-1.7	-5.6, 2.2	0.4
Pork ribs										-2.7	-9.4, 4.0	0.4
Salmon fillets skin on													—	—
Salmon fillets skinless													-0.33	-1.9, 1.2	0.7
Leafy green main vegetable
Lettuce																—	—
Mixed																1	-2.5, 4.5	0.5
Rocket																0.31	-3.5, 4.2	0.9
Spinach																1.6	-2.0, 5.2	0.4
Watercress																1.2	-2.7, 5.1	0.5
1CI = Confidence Interval

## Sheet: S6 - Genus Bray-Curtis model
Model specifications testing for association between taxonomic Bray-Curtis distances and production methods:
Beef model: distance matrix ~ Production method + Season + Cut
Lamb model: distance matrix ~ Production method + Season + Cut
Chicken model: distance matrix ~ Production method + Cut
Pork model: distance matrix ~ Production method + Season + Cut
Salmon model: distance matrix ~ Production method + Season + Cut
Leafy greens model: distance matrix ~ Production method + Season + Leafy green main vegetable
Table S6: Adonis2 (PERMANOVA) model coefficients testing for the difference between taxonomic Bray-Curtis distance group centroids and production methods.
	Beef		Lamb		Chicken		Pork		Salmon		Leafy greens
Characteristic	pOs1	p-value	pOs1	p-value	pOs1	p-value	pOs1	p-value	pOs1	p-value	pOs1	p-value
Production method	0.203	<0.001	-0.018	0.779	0.066	<0.001	0.025	0.209	0.186	<0.001	-0.02	0.792
Season	0.107	0.029	-0.032	0.731			0.022	0.288	-0.027	0.803	0.067	0.016
Cut	0.089	0.045	-0.082	0.915	0.052	0.003	0.054	0.259	-0.006	0.561
Leafy green main vegetable											0.087	0.012
1pOs = partial omega squared

## Sheet: S7 - ARG Shannon model
Model specifications testing for association between ARG Shannon diversity and production methods:
Beef model: Shannon ~ Production method + Season + log10(total reads) + Cut + (1|Supplier code)
Lamb model: Shannon ~ Production method + Season + log10(total reads) + Cut + (1|Supplier code)
Chicken model: Shannon ~ Production method + log10(total reads) + Cut
Pork model: Shannon ~ Production method + Season + log10(total reads) + Cut + (1|Supplier code)
Salmon model: Shannon ~ Production method + Season + log10(total reads) + Cut
Leafy greens model: Shannon ~ Production method + Season + log10(total reads) + Leafy green main vegetable + (1|Supplier code)
Table S7: linear (mixed effect) regression model coefficients and uncorrected p-values testing for the association of Shannon diversity of ARGs with production method for each commodity under study.
	Beef			Lamb			Chicken			Pork			Salmon			Leafy greens
Characteristic	Beta	95% CI1	p-value	Beta	95% CI1	p-value	Beta	95% CI1	p-value	Beta	95% CI1	p-value	Beta	95% CI1	p-value	Beta	95% CI1	p-value
Production method
Intensive	—	—		—	—		—	—		—	—		—	—		—	—
Extensive	-0.2	-0.66, 0.26	0.4	0.72	-0.06, 1.5	0.068	-0.71	-1.2, -0.23	0.005	0.16	-1.1, 1.4	0.7	-0.87	-2.1, 0.39	0.2	-0.08	-0.67, 0.51	0.8
Unknown							0.01	-0.57, 0.59	>0.9	0.71	-0.53, 1.9	0.2				-0.88	-2.6, 0.80	0.3
Wild caught													0.38	-0.36, 1.1	0.3
Season
1	—	—		—	—					—	—		—	—		—	—
2	-0.09	-0.82, 0.63	0.8	-0.14	-1.1, 0.86	0.8				0.72	-0.94, 2.4	0.4	-0.88	-2.6, 0.88	0.3	0.3	-0.83, 1.4	0.6
3	0.12	-0.54, 0.79	0.7	-0.01	-1.0, 1.0	>0.9				-0.56	-1.8, 0.70	0.4	-1.1	-2.7, 0.53	0.2	0.46	-0.63, 1.5	0.4
4	0	-1.0, 1.0	>0.9	0.28	-1.4, 2.0	0.7				-0.53	-1.9, 0.88	0.4	-0.72	-2.3, 0.87	0.4	0.24	-0.92, 1.4	0.7
log total abundance	2.8	0.86, 4.8	0.007	1.8	-0.16, 3.9	0.069	1.5	0.13, 2.9	0.033	0.9	-0.72, 2.5	0.3	0.96	-0.73, 2.6	0.3	1.4	-0.30, 3.1	0.1
Cut
Beef_fillet_steak	—	—
Beef_ribeye_steak	-0.04	-1.4, 1.3	>0.9
Beef_rump_steak	0.05	-1.3, 1.4	>0.9
Beef_sirloin_steak	-0.28	-1.6, 1.0	0.7
Lamb_chops_bone_in				—	—
Lamb_cutlets_bone_in				-0.05	-1.7, 1.6	>0.9
Lamb_loin_chops_bone_in				0.27	-1.0, 1.5	0.7
Lamb_neck_fillets				-0.68	-1.9, 0.50	0.2
Lamb_rump_steaks				-1.4	-2.8, 0.08	0.064
Lamb_steaks				-0.92	-1.7, -0.09	0.031
chicken_breast							—	—
chicken_leg							0.41	-0.04, 0.86	0.074
chicken_whole							0.36	-0.41, 1.1	0.4
chicken_wing							-0.15	-1.8, 1.5	0.9
Pork_belly										—	—
Pork_chops_shoulder										0.39	-1.9, 2.7	0.7
Pork_fillet										1.3	-0.67, 3.2	0.2
Pork_loin_chops										-0.43	-1.7, 0.86	0.5
Pork_ribs										-1.6	-3.6, 0.36	0.1
Pork_rump_steak										-0.31	-2.3, 1.7	0.7
Salmon_fillets_skin_on													—	—
Salmon_fillets_skinless													0.04	-0.86, 0.94	>0.9
Leafy green main vegetable
Lettuce																—	—
Mixed																0.5	-0.38, 1.4	0.3
Rocket																0.27	-0.77, 1.3	0.6
Spinach																0.47	-0.35, 1.3	0.3
Watercress																0.04	-1.3, 1.4	>0.9
1CI = Confidence Interval

## Sheet: S8 - ARG Richness model
Model specifications testing for association between ARG richness (observed) and production methods:
Beef model: Richness ~ Production method + Season + log10(total reads) + Cut + (1|Supplier code)
Lamb model: Richness ~ Production method + Season + log10(total reads) + Cut + (1|Supplier code)
Chicken model: Richness ~ Production method + log10(total reads) + Cut
Pork model: Richness ~ Production method + Season + log10(total reads) + Cut + (1|Supplier code)
Salmon model: Richness ~ Production method + log10(total reads) + Season + Cut
Leafy greens model: Richness ~ Production method + Season + log10(total reads) + Leafy green main vegetable + (1|Supplier code)
Table S8: linear (mixed effect) regression model coefficients and uncorrected p-values testing for the association of richness of ARGs with production method for each commodity under study.
	Beef			Lamb			Chicken			Pork			Salmon			Leafy greens
Characteristic	Beta	95% CI1	p-value	Beta	95% CI1	p-value	Beta	95% CI1	p-value	Beta	95% CI1	p-value	Beta	95% CI1	p-value	Beta	95% CI1	p-value
Production method
Intensive	—	—		—	—		—	—		—	—		—	—		—	—
Extensive	0.04	-3.2, 3.3	>0.9	7.3	-2.5, 17	0.14	-8.9	-16, -1.5	0.019	-3.8	-13, 5.6	0.4	-13	-29, 4.0	0.13	-1.4	-8.5, 5.7	0.7
Unknown							-0.89	-9.8, 8.0	0.8	1.7	-7.4, 11	0.7				-9.8	-30, 10	0.3
Wild caught													1.5	-8.3, 11	0.8
Season
1	—	—		—	—					—	—		—	—		—	—
2	0.95	-4.4, 6.3	0.7	2.6	-11, 16	0.7				15	-0.63, 31	0.058	-11	-35, 12	0.3	1.9	-12, 16	0.8
3	0.72	-4.2, 5.6	0.8	1.2	-12, 15	0.9				-2.4	-14, 9.5	0.7	-15	-37, 6.4	0.2	5.4	-7.7, 18	0.4
4	-1.7	-9.4, 6.0	0.6	-2.7	-24, 19	0.8				-1.7	-15, 12	0.8	-9.7	-31, 11	0.3	0.73	-13, 15	>0.9
log total abundance	27	13, 41	<0.001	34	8.5, 60	0.012	30	8.6, 51	0.007	14	-1.5, 29	0.073	17	-5.4, 39	0.13	8.2	-12, 29	0.4
Cut
Beef_fillet_steak	—	—
Beef_ribeye_steak	2.3	-7.5, 12	0.6
Beef_rump_steak	3.7	-5.9, 13	0.4
Beef_sirloin_steak	-0.17	-9.6, 9.3	>0.9
Lamb_chops_bone_in				—	—
Lamb_cutlets_bone_in				-11	-33, 11	0.3
Lamb_loin_chops_bone_in				0.16	-16, 17	>0.9
Lamb_neck_fillets				-9.2	-25, 6.2	0.2
Lamb_rump_steaks				-9	-28, 9.8	0.3
Lamb_steaks				-13	-24, -2.3	0.019
chicken_breast							—	—
chicken_leg							5.1	-1.7, 12	0.14
chicken_whole							0.91	-11, 13	0.9
chicken_wing							-18	-43, 7.9	0.2
Pork_belly										—	—
Pork_chops_shoulder										-5	-27, 17	0.6
Pork_fillet										55	36, 73	<0.001
Pork_loin_chops										-2.4	-15, 9.7	0.7
Pork_ribs										-3.6	-22, 15	0.7
Pork_rump_steak										-3.7	-22, 15	0.7
Salmon_fillets_skin_on													—	—
Salmon_fillets_skinless													1.3	-11, 13	0.8
Leafy green main vegetable
Lettuce																—	—
Mixed																5.3	-5.2, 16	0.3
Rocket																1.9	-11, 14	0.8
Spinach																6.6	-3.3, 16	0.2
Watercress																2.5	-14, 19	0.8
1CI = Confidence Interval

## Sheet: S9 - ARG Inv. Simpson model
Model specifications testing for association between ARG inverse Simpson's Index and production methods:
Beef model: inv. Simpson ~ Production method + Season + log10(total reads) + Cut + (1|Supplier code)
Lamb model: inv. Simpson ~ Production method + Season + log10(total reads) + Cut + (1|Supplier code)
Chicken model: inv. Simpson ~ Production method + log10(total reads) + Cut
Pork model: inv. Simpson ~ Production method + Season + log10(total reads) + Cut + (1|Supplier code)
Salmon model: inv. Simpson ~ Production method + Season + log10(total reads) + Cut
Leafy greens model: inv. Simpson ~ Production method + Season + log10(total reads) + Leafy green main vegetable + (1|Supplier code)
Table S9: linear (mixed effect) regression model coefficients and uncorrected p-values testing for the association of inverse Simpson's index of ARGs with production method for each commodity under study.
	Beef			Lamb			Chicken			Pork			Salmon			Leafy greens
Characteristic	Beta	95% CI1	p-value	Beta	95% CI1	p-value	Beta	95% CI1	p-value	Beta	95% CI1	p-value	Beta	95% CI1	p-value	Beta	95% CI1	p-value
Production method
Intensive	—	—		—	—		—	—		—	—		—	—		—	—
Extensive	-0.69	-1.9, 0.48	0.2	2.7	-2.8, 8.2	0.3	-3.3	-6.8, 0.32	0.074	0.73	-2.7, 4.1	0.6	-4.9	-12, 2.6	0.2	0.41	-2.2, 3.0	0.7
Unknown							-1.8	-6.1, 2.5	0.4	2	-1.2, 5.3	0.2				-3.3	-11, 4.1	0.4
Wild caught													3.5	-0.91, 7.9	0.11
log total abundance	7.1	2.0, 12	0.009	14	-0.16, 28	0.052	10	0.24, 21	0.045	3.2	-2.5, 8.8	0.2	11	0.99, 21	0.033	3.4	-4.1, 11	0.4
Season
1	—	—		—	—					—	—		—	—		—	—
2	-1	-3.0, 0.90	0.3	1.2	-6.0, 8.4	0.7				4.2	-1.6, 9.9	0.14	-5.1	-16, 5.4	0.3	1.5	-3.5, 6.4	0.5
3	-0.13	-1.9, 1.6	0.9	2.4	-5.0, 9.9	0.5				-1.4	-5.7, 2.9	0.5	-7.4	-17, 2.3	0.13	2.3	-2.4, 7.1	0.3
4	-0.46	-3.2, 2.3	0.7	1.1	-11, 13	0.8				-1.9	-6.7, 2.9	0.4	-4.3	-14, 5.2	0.4	1.1	-4.0, 6.2	0.7
Cut
Beef_fillet_steak	—	—
Beef_ribeye_steak	-0.45	-4.0, 3.1	0.8
Beef_rump_steak	0.25	-3.2, 3.7	0.9
Beef_sirloin_steak	-0.82	-4.2, 2.6	0.6
Lamb_chops_bone_in				—	—
Lamb_cutlets_bone_in				-1.3	-13, 11	0.8
Lamb_loin_chops_bone_in				3.2	-5.9, 12	0.5
Lamb_neck_fillets				-2.2	-11, 6.2	0.6
Lamb_rump_steaks				-3.7	-14, 6.6	0.5
Lamb_steaks				-3.2	-9.1, 2.8	0.3
chicken_breast							—	—
chicken_leg							2.6	-0.71, 6.0	0.12
chicken_whole							-0.21	-5.9, 5.5	>0.9
chicken_wing							-1.4	-14, 11	0.8
Pork_belly										—	—
Pork_chops_shoulder										-1	-9.1, 7.0	0.8
Pork_fillet										3.8	-2.9, 10	0.2
Pork_loin_chops										-3.9	-8.3, 0.52	0.079
Pork_ribs										-6.9	-14, -0.24	0.043
Pork_rump_steak										-3.3	-10, 3.4	0.3
Salmon_fillets_skin_on													—	—
Salmon_fillets_skinless													1.9	-3.5, 7.3	0.5
Leafy green main vegetable
Lettuce																—	—
Mixed																1.8	-2.0, 5.7	0.3
Rocket																1.3	-3.3, 5.9	0.6
Spinach																2.1	-1.5, 5.7	0.2
Watercress																2.1	-3.7, 7.9	0.5
1CI = Confidence Interval

## Sheet: S10 - ARG Bray-Curtis model
Model specifications testing for association between ARG Bray-Curtis distances and production methods:
Beef model: distance matrix ~ Production method + Season + Cut
Lamb model: distance matrix ~ Production method + Season + Cut
Chicken model: distance matrix ~ Production method + Cut
Pork model: distance matrix ~ Production method + Season + Cut
Salmon model: distance matrix ~ Production method + Season + Cut
Leafy greens model: distance matrix ~ Production method + Season + Leafy green main vegetable
Table S10: Adonis2 (PERMANOVA) model coefficients and uncorrected p-values testing for association between ARG Bray-Curtis distance group centroids and production methods.
	Beef		Lamb		Chicken		Pork		Salmon		Leafy greens
Characteristic	pOs1	p-value	pOs1	p-value	pOs1	p-value	pOs1	p-value	pOs1	p-value	pOs1	p-value
Production method	-0.03	0.99	-0.015	0.797	0.034	0.009	-0.019	0.758	0.027	0.092	0.006	0.311
Season	0.084	0.055	-0.01	0.556			0	0.46	-0.003	0.514	-0.014	0.758
Cut	0.047	0.159	-0.025	0.668	0.003	0.364	0.047	0.141	0.014	0.139
Leafy green main vegetable											0.001	0.454
1pOs = partial omega squared

[truncated: 3 more sheets: S11 - Plasmid replicon model, S12 - ARG conc. model, S13 - Bacteria conc. model]
